# Supplementary material for: Rare Case of Bilateral Diffuse Uveal Melanocytic Proliferation with Dermal and Mucosal Hyperpigmentations
Source: Diagnostics (Basel). 2021 Nov 5;11(11):2052. doi: 10.3390/diagnostics11112052 (PMC8619430; doi:10.3390/diagnostics11112052)
Supplement: Supplementary file 1 [file diagnostics-11-02052-s001.zip]

Archive with 17 entries (13 files):
- diagnostics-1405655-supplementary/
- diagnostics-1405655-supplementary/Supplem_new/
- diagnostics-1405655-supplementary/Supplem_new/.DS_Store
- diagnostics-1405655-supplementary/Supplem_new/Figure S1.tiff
- diagnostics-1405655-supplementary/Supplem_new/Figure S2.tiff
- diagnostics-1405655-supplementary/Supplem_new/Figure S3.tiff
- diagnostics-1405655-supplementary/Supplem_new/Figure S4.tiff
- diagnostics-1405655-supplementary/Supplem_new/Figure S5.tiff
- diagnostics-1405655-supplementary/__MACOSX/
- diagnostics-1405655-supplementary/__MACOSX/._Supplem_new
- diagnostics-1405655-supplementary/__MACOSX/Supplem_new/
- diagnostics-1405655-supplementary/__MACOSX/Supplem_new/._.DS_Store
- diagnostics-1405655-supplementary/__MACOSX/Supplem_new/._Figure S1.tiff
- diagnostics-1405655-supplementary/__MACOSX/Supplem_new/._Figure S2.tiff
- diagnostics-1405655-supplementary/__MACOSX/Supplem_new/._Figure S3.tiff
- diagnostics-1405655-supplementary/__MACOSX/Supplem_new/._Figure S4.tiff
- diagnostics-1405655-supplementary/__MACOSX/Supplem_new/._Figure S5.tiff
